# Supplementary material for: Safflower Polysaccharides Alleviate TNBS-Induced Colitis by Modulating Gut Immunity
Source: Foods. 2025 Sep 14;14(18):3199. doi: 10.3390/foods14183199 (PMC12469953; doi:10.3390/foods14183199)
Supplement: Supplementary file 1 [file foods-14-03199-s001.zip]

Archive with 1 entries (1 files):
- foods-3793274-supplementary.pdf
